# Supplementary material for: Association mapping integrated with image-based phenomics identifies SNPs and candidate genes underpinning fruit morphology and development in chile pepper (Capsicum annum L.)
Source: G3 (Bethesda). 2026 May 2;16(7):jkag116. doi: 10.1093/g3journal/jkag116 (PMC13334168; doi:10.1093/g3journal/jkag116)
Supplement: jkag116_Supplementary_Data [file jkag116_supplementary_data.zip]

Archive with 5 entries (5 files):
- Figure_S1_G3-2026-406773.png
- supplementary_table_S3.xlsx
- Table_S1_G3-2026-406773.xlsx
- Table_S2_G3-2026-406773.xlsx
- Table_S4_G3-2026-406773.xlsx
