# Supplementary material for: Association mapping integrated with image-based phenomics identifies SNPs and candidate genes underpinning fruit morphology and development in chile pepper (Capsicum annum L.)
Source: G3 (Bethesda). 2026 May 2;16(7):jkag116. doi: 10.1093/g3journal/jkag116 (PMC13334168; doi:10.1093/g3journal/jkag116)
Supplement: jkag116_Supplementary_Data [file jkag116_supplementary_data.zip › supplementary_table_S3.xlsx]

## Sheet: S3
Table S3. Details of significant QTNs identified via GWAS, including effect size, LOD, and allele frequencies
Trait	GWAS method	SNP Marker	Chromosome	Marker position (Mbs)	QTN effect	LOD score	r2 (%)	MAF	Genotype
MAXH	ISIS EM-BLASSO	SCM002812.1_279255482	1P	279.255	0.6322	4.0595	2.4326	0.1641	CC
MAXH	pLARmEB	SCM002812.1_173605300	1P	173.605	-1.3402	5.7337	3.3421	0.0898	CC
MAXH	FASTmrEMMA	SCM002812.1_45983820	1P	45.9838	-1.5198	3.3117	5.5286	0.3984	CC
MAXH	mrMLM	SCM002812.1_17040477	1P	17.0405	-0.961	6.1492	5.0703	0.4246	GG
MAXH	pLARmEB	SCM002812.1_166806748	1P	166.807	-1.4868	3.8765	6.1817	0.082	AT
MAXH	FASTmrMLM	SCM002813.1_128055464	2P	128.055	-1.1073	5.465	9.4935	0.2266	GG
MAXH	mrMLM	SCM002814.1_28486564	3P	28.4866	2.4123	3.061	31.699	0.4286	CC
MAXH	FASTmrMLM	SCM002814.1_252103722	3P	252.104	-0.9062	4.9228	7.1835	0.2812	GG
MAXH	mrMLM	SCM002814.1_260220639	3P	260.221	1.4106	6.6345	5.8308	0.1349	AA
MAXH	FASTmrMLM	SCM002815.1_201613300	4P	201.613	0.4947	3.5396	1.8945	0.2148	CC
MAXH	FASTmrMLM	SCM002819.1_144187795	8P	144.188	0.4804	3.2267	2.3239	0.4102	GG
MAXH	FASTmrMLM	SCM002819.1_96693026	8P	96.693	0.8537	3.7319	3.6365	0.1328	AA
MAXH	pLARmEB	SCM002819.1_122772591	8P	122.773	-1.4833	4.1618	11.2053	0.2422	AC
MAXH	pLARmEB	SCM002819.1_130708513	8P	130.709	0.8053	3.5852	3.2987	0.4961	GG
MAXH	ISIS EM-BLASSO	SCM002820.1_20997436	9P	20.9974	-1.3356	6.656	6.258	0.0781	AA
MAXH	ISIS EM-BLASSO	SCM002821.1_202472594	10P	202.473	0.4156	4.2068	1.5324	0.3203	CC
MAXH	mrMLM	SCM002821.1_203379979	10P	203.38	2.8375	5.6345	44.348	0.4524	AA
MAXH	ISIS EM-BLASSO	SCM002822.1_178685319	11P	178.685	0.5633	3.6435	2.7753	0.2891	GG
MAXW	FASTmrEMMA	SCM002812.1_4332090	1P	4.33209	0.5247	3.9182	6.0566	0.2773	TT
MAXW	ISIS EM-BLASSO	SCM002812.1_299779683	1P	299.78	-0.2941	3.2772	3.9695	0.5	AT
MAXW	ISIS EM-BLASSO	SCM002812.1_10016804	1P	10.0168	0.2657	3.1548	2.1744	0.0625	AA
MAXW	FASTmrMLM	SCM002813.1_91440089	2P	91.4401	0.2786	4.3457	5.9202	0.1953	TT
MAXW	pLARmEB	SCM002813.1_90856806	2P	90.8568	0.2535	3.6219	5.6772	0.2227	AA
MAXW	mrMLM	SCM002814.1_238130228	3P	238.13	-0.4232	8.2572	19.9389	0.3135	GG
MAXW	pLARmEB	SCM002814.1_1770463	3P	1.77046	0.3203	6.9581	10.6586	0.3438	TT
MAXW	ISIS EM-BLASSO	SCM002814.1_10861801	3P	10.8618	-0.264	3.9348	5.6147	0.2031	CC
MAXW	FASTmrMLM	SCM002816.1_197903841	5P	197.904	-0.1761	3.8426	2.6808	0.3125	AA
MAXW	FASTmrEMMA	SCM002818.1_9579797	7P	9.5798	-0.6884	5.2888	7.2216	0.1641	TT
MAXW	pLARmEB	SCM002819.1_123549168	8P	123.549	0.2311	4.5989	5.9927	0.3789	TT
MAXW	ISIS EM-BLASSO	SCM002819.1_122996579	8P	122.997	-0.2495	4.8674	5.1396	0.1875	TT
MAXW	FASTmrMLM	SCM002822.1_9680293	11P	9.68029	0.3347	3.4239	10.6692	0.3008	GG
MAXW	pLARmEB	SCM002823.1_1929997	12P	1.93	0.2926	4.2239	7.7196	0.1523	TT
WMH	FASTmrMLM	SCM002812.1_10016804	1P	10.0168	0.2349	5.4159	4.3633	0.0625	AA
WMH	mrMLM	SCM002813.1_145137233	2P	145.137	-0.2952	7.8073	7.4531	0.0992	GG
WMH	mrMLM	SCM002813.1_159418100	2P	159.418	-0.2549	5.0442	4.7856	0.0794	CC
WMH	FASTmrMLM	SCM002813.1_163595456	2P	163.595	-0.1626	4.5371	7.6124	0.3516	AA
WMH	FASTmrEMMA	SCM002814.1_1899886	3P	1.89989	0.3556	5.7235	6.5671	0.2344	GG
WMH	FASTmrMLM	SCM002814.1_8442535	3P	8.44253	-0.3192	6.4547	13.4856	0.0938	GG
WMH	mrMLM	SCM002814.1_55490787	3P	55.4908	-0.1464	4.2253	4.3762	0.2897	CC
WMH	pLARmEB	SCM002814.1_194496494	3P	194.496	-0.1828	7.1333	1.3174	0.1367	GG
WMH	pLARmEB	SCM002814.1_237990451	3P	237.99	-0.2341	4.974	1.3381	0.0664	AA
WMH	ISIS EM-BLASSO	SCM002814.1_260220639	3P	260.221	0.279	8.2808	12.4216	0.1328	AA
WMH	mrMLM	SCM002815.1_1338681	4P	1.33868	-0.2185	7.4837	7.2444	0.1508	AA
WMH	FASTmrMLM	SCM002815.1_197188637	4P	197.189	-0.1753	3.7075	1.9234	0.0508	TT
WMH	mrMLM	SCM002815.1_206760640	4P	206.761	0.3894	14.3496	27.7317	0.2659	GG
WMH	mrMLM	SCM002816.1_31753186	5P	31.7532	-0.1597	5.3215	5.0681	0.2778	CC
WMH	FASTmrEMMA	SCM002817.1_9789235	6P	9.78923	-0.3297	3.1421	6.1629	0.2578	TT
WMH	mrMLM	SCM002817.1_10698796	6P	10.6988	-0.1933	4.666	7.4216	0.3016	TT
WMH	FASTmrEMMA	SCM002817.1_73126596	6P	73.1266	0.3451	4.2558	7.5908	0.3398	CC
WMH	FASTmrMLM	SCM002817.1_76668999	6P	76.669	0.2283	11.0197	11.8295	0.2109	TT
WMH	mrMLM	SCM002818.1_1645163	7P	1.64516	-0.1478	5.2515	4.8355	0.4206	CC
WMH	FASTmrMLM	SCM002821.1_17514441	10P	17.5144	-0.2432	5.6729	6.9707	0.0938	GG
WMH	ISIS EM-BLASSO	SCM002821.1_173894864	10P	173.895	-0.0014	3.0975	0.0002	0.082	AA
WMH	mrMLM	SCM002822.1_9349487	11P	9.34949	-0.2646	4.5954	4.7265	0.4484	AA
WMH	FASTmrEMMA	SCM002822.1_9495852	11P	9.49585	-0.6978	6.1402	12.1184	0.0977	AA
WMH	FASTmrMLM	SCM002822.1_165467770	11P	165.468	-0.3284	13.6084	15.7714	0.1211	CC
WMH	pLARmEB	SCM002822.1_169577487	11P	169.577	-0.2472	8.7135	3.7227	0.2617	AA
HMW	pLARmEB	SCM002812.1_166806748	1P	166.807	-1.5142	5.6605	15.6642	0.082	AT
HMW	ISIS EM-BLASSO	SCM002812.1_173605300	1P	173.605	-0.8561	5.4495	3.8022	0.0898	CC
HMW	pLARmEB	SCM002813.1_130572598	2P	130.573	-0.4556	4.243	1.363	0.1445	TT
HMW	pLARmEB	SCM002814.1_248991392	3P	248.991	0.2986	3.6955	1.0491	0.4297	AG
HMW	FASTmrEMMA	SCM002815.1_42713129	4P	42.7131	1.2812	4.5101	4.6593	0.3086	AA
HMW	mrMLM	SCM002816.1_209585281	5P	209.585	-1.0699	3.0657	11.6774	0.496	GG
HMW	ISIS EM-BLASSO	SCM002817.1_16491057	6P	16.4911	-0.8253	5.9544	5.7077	0.1523	CC
HMW	ISIS EM-BLASSO	SCM002817.1_189395041	6P	189.395	-0.8049	4.1703	4.8555	0.1133	CC
HMW	pLARmEB	SCM002818.1_7447629	7P	7.44763	-0.5517	3.0547	3.3817	0.3867	AA
HMW	ISIS EM-BLASSO	SCM002819.1_131111801	8P	131.112	0.7791	4.8087	2.4857	0.0742	TT
HMW	pLARmEB	SCM002819.1_144187795	8P	144.188	0.5022	4.6301	3.0647	0.4102	GG
HMW	FASTmrEMMA	SCM002821.1_147370253	10P	147.37	-1.8362	4.0254	9.8448	0.3242	GG
HMW	FASTmrMLM	SCM002822.1_178685319	11P	178.685	0.6398	3.4722	4.9308	0.2891	GG
HMW	FASTmrEMMA	SCM002823.1_184619747	12P	184.62	0.9618	4.5381	2.8434	0.3984	AA
CURH	ISIS EM-BLASSO	SCM002813.1_91245733	2P	91.2457	0.5681	3.5612	2.382	0.2383	TT
CURH	FASTmrMLM	SCM002813.1_100038915	2P	100.039	0.6739	4.8058	4.2947	0.4648	AA
CURH	ISIS EM-BLASSO	SCM002813.1_128055464	2P	128.055	-0.7973	3.3178	4.5093	0.2266	GG
CURH	FASTmrMLM	SCM002814.1_1770463	3P	1.77046	0.5574	3.3189	2.5918	0.3438	TT
CURH	FASTmrMLM	SCM002814.1_51926643	3P	51.9266	-0.9741	3.0399	5.1096	0.1328	TT
CURH	ISIS EM-BLASSO	SCM002814.1_252103722	3P	252.104	-1.1117	7.7767	9.9055	0.2812	GG
CURH	mrMLM	SCM002814.1_260220639	3P	260.221	1.4977	8.9835	8.815	0.1349	AA
CURH	ISIS EM-BLASSO	SCM002816.1_175258245	5P	175.258	0.8199	4.7677	4.3467	0.207	AA
CURH	pLARmEB	SCM002819.1_122772591	8P	122.773	-1.8399	7.7538	14.5285	0.2422	AC
CURH	FASTmrMLM	SCM002819.1_130708513	8P	130.709	1.0934	6.6448	11.2823	0.4961	GG
CURH	ISIS EM-BLASSO	SCM002820.1_5416938	9P	5.41694	-0.5788	4.4915	3.131	0.4805	CC
CURH	mrMLM	SCM002821.1_203379979	10P	203.38	2.7402	3.6904	55.467	0.4524	AA
CURH	mrMLM	SCM002822.1_15967062	11P	15.9671	2.0558	5.4536	10.7034	0.0952	CC
CURH	pLARmEB	SCM002823.1_174042228	12P	174.042	0.7725	5.0549	2.0729	0.3125	CC
CURH	pLARmEB	SCM002812.1_4332090	1P	4.33209	0.6091	4.8363	1.1953	0.2773	TT
CURH	mrMLM	SCM002812.1_17040477	1P	17.0405	-1.0472	5.1835	8.0749	0.4246	GG
CURH	pLARmEB	SCM002812.1_166806748	1P	166.807	-1.1549	3.9167	3.143	0.082	AT
CURH	FASTmrMLM	SCM002812.1_173605300	1P	173.605	-1.6057	10.6708	8.9009	0.0898	CC
PER	ISIS EM-BLASSO	SCM002812.1_166806748	1P	166.807	-3.9521	5.9364	14.7499	0.082	AT
PER	FASTmrMLM	SCM002812.1_173605300	1P	173.605	-3.3033	8.2927	6.8559	0.0898	CC
PER	mrMLM	SCM002812.1_279255482	1P	279.255	1.8361	3.5411	0.8548	0.1667	CC
PER	mrMLM	SCM002812.1_288401654	1P	288.402	-7.4576	3.7371	14.102	0.4127	TT
PER	pLARmEB	SCM002813.1_91245733	2P	91.2457	1.7819	5.6702	4.265	0.2383	TT
PER	ISIS EM-BLASSO	SCM002813.1_140030847	2P	140.031	-1.5266	5.2229	3.4478	0.2773	TT
PER	FASTmrMLM	SCM002814.1_1770463	3P	1.77046	2.3598	6.009	8.4535	0.3438	TT
PER	mrMLM	SCM002814.1_235660551	3P	235.661	-1.3197	3.9977	0.7181	0.4563	TT
PER	pLARmEB	SCM002814.1_260220639	3P	260.221	1.5438	3.1458	2.1634	0.1328	AA
PER	mrMLM	SCM002816.1_175258245	5P	175.258	2.4758	7.1366	1.802	0.2103	AA
PER	mrMLM	SCM002816.1_180515477	5P	180.515	-3.4442	7.0919	4.0541	0.25	TT
PER	mrMLM	SCM002818.1_1593874	7P	1.59387	13.4295	5.0815	70.7262	0.3452	TT
PER	FASTmrMLM	SCM002819.1_130708513	8P	130.709	2.6478	4.6492	12.0423	0.4961	GG
PER	ISIS EM-BLASSO	SCM002820.1_20997436	9P	20.9974	-2.8544	5.4904	4.7664	0.0781	AA
PER	ISIS EM-BLASSO	SCM002821.1_203217870	10P	203.218	-1.9217	5.2268	2.6306	0.375	AG
PER	mrMLM	SCM002823.1_1697856	12P	1.69786	2.7047	8.0485	2.3595	0.2262	TT
PER	mrMLM	SCM002823.1_6439805	12P	6.4398	2.193	3.6059	0.9528	0.4365	AA
ARA	FASTmrMLM	SCM002812.1_4332090	1P	4.33209	2.3767	8.2052	7.9485	0.2773	TT
ARA	mrMLM	SCM002812.1_42871706	1P	42.8717	2.0893	3.6756	4.1408	0.131	GG
ARA	mrMLM	SCM002813.1_91245733	2P	91.2457	1.3639	3.5449	2.7232	0.2421	TT
ARA	ISIS EM-BLASSO	SCM002813.1_91440261	2P	91.4403	1.9908	5.3735	4.8142	0.1992	GG
ARA	FASTmrMLM	SCM002813.1_131897527	2P	131.898	-2.8055	4.2623	4.254	0.0742	AA
ARA	mrMLM	SCM002813.1_136571592	2P	136.572	2.6715	6.7274	8.4178	0.1984	AA
ARA	FASTmrMLM	SCM002814.1_26779570	3P	26.7796	0.9687	3.0946	1.7538	0.4102	TT
ARA	ISIS EM-BLASSO	SCM002814.1_240923369	3P	240.923	1.2737	4.3706	2.8536	0.4023	TT
ARA	ISIS EM-BLASSO	SCM002814.1_244052666	3P	244.053	-1.2921	3.1491	2.4439	0.2422	GG
ARA	FASTmrEMMA	SCM002814.1_260220639	3P	260.221	6.5573e-05	3.0046	8.3458e-10	0.1328	AA
ARA	mrMLM	SCM002815.1_41907871	4P	41.9079	-2.8788	4.678	12.3563	0.2381	CC
ARA	FASTmrMLM	SCM002815.1_206782182	4P	206.782	1.0373	3.5514	1.7801	0.3164	CC
ARA	ISIS EM-BLASSO	SCM002817.1_3428603	6P	3.4286	-2.7272	4.1001	3.2703	0.0508	AA
ARA	mrMLM	SCM002819.1_1120327	8P	1.12033	-4.4866	7.6967	10.8796	0.0595	TT
ARA	pLARmEB	SCM002819.1_130708513	8P	130.709	2.2702	5.6863	9.6477	0.4961	GG
ARA	mrMLM	SCM002819.1_141703660	8P	141.704	-1.8392	6.2997	6.345	0.4683	TT
ARA	mrMLM	SCM002821.1_12709952	10P	12.71	1.7804	4.3611	5.4227	0.3294	AA
ARA	mrMLM	SCM002821.1_189438365	10P	189.438	-2.2035	4.0726	8.3068	0.1825	TT
ARA	ISIS EM-BLASSO	SCM002821.1_203217870	10P	203.218	-2.0534	5.2151	3.2736	0.375	AG
ARA	pLARmEB	SCM002822.1_10111629	11P	10.1116	1.7352	5.7634	5.6365	0.4805	CC
ARA	FASTmrEMMA	SCM002822.1_150890096	11P	150.89	-7.2869	6.7819	22.5457	0.4844	GG
ARA	pLARmEB	SCM002822.1_178685319	11P	178.685	1.6362	5.8676	4.2561	0.2891	GG
ARA	mrMLM	SCM002823.1_1697856	12P	1.69786	2.6329	5.6352	9.7543	0.2262	TT
PODW	mrMLM	SCM002812.1_283763587	1P	283.764	-0.0396	4.8327	8.2529	0.1301	AA
PODW	mrMLM	SCM002817.1_10698796	6P	10.6988	-0.0388	3.1348	14.0041	0.2927	TT
PODW	mrMLM	SCM002818.1_17973011	7P	17.973	-0.0587	6.4296	16.2815	0.0894	GG
PODW	mrMLM	SCM002822.1_17121500	11P	17.1215	0.0386	3.4687	16.507	0.435	TT
PODW	FASTmrMLM	SCM002812.1_45615141	1P	45.6151	-8.142e-05	3.9991	7.4634e-05	0.416	TT
PODW	FASTmrMLM	SCM002812.1_166806748	1P	166.807	-0.0002	4.037	0.0001	0.076	AT
PODW	FASTmrMLM	SCM002812.1_272052302	1P	272.052	0.0031	4.2995	0.0513	0.124	TT
PODW	FASTmrMLM	SCM002813.1_13659738	2P	13.6597	-4.3966e-05	3.0965	8.3037e-06	0.052	GG
PODW	FASTmrMLM	SCM002815.1_41907871	4P	41.9079	-0.0401	5.7333	14.4265	0.232	CC
PODW	FASTmrMLM	SCM002817.1_2652241	6P	2.65224	0.0079	3.225	0.2127	0.076	CC
PODW	FASTmrMLM	SCM002817.1_36614999	6P	36.615	-0.0002	5.675	0.0002	0.112	GG
PODW	FASTmrMLM	SCM002821.1_4150953	10P	4.15095	-0.0226	3.6101	4.7437	0.144	CC
PODW	FASTmrMLM	SCM002821.1_189438365	10P	189.438	-0.0395	16.3375	16.0676	0.18	CT
PODW	FASTmrMLM	SCM002821.1_195749915	10P	195.75	0.0152	4.4667	2.4137	0.308	AA
PODW	FASTmrMLM	SCM002823.1_1900467	12P	1.90047	-0.0002	5.9947	0.0005	0.144	TT
PODW	FASTmrEMMA	SCM002823.1_209784440	12P	209.784	0.0151	3.8128	0.2658	0.396	AC
PODW	pLARmEB	SCM002812.1_170780811	1P	170.781	0.0194	6.7514	0.3325	0.224	TT
PODW	pLARmEB	SCM002814.1_253216001	3P	253.216	-0.0527	4.9718	1.3857	0.088	TT
PODW	pLARmEB	SCM002820.1_232411622	9P	232.412	-0.0078	3.5795	0.0795	0.412	GA
PODW	pLARmEB	SCM002822.1_71244036	11P	71.244	-0.0085	4.3723	0.0914	0.34	CC
PODW	pLARmEB	SCM002823.1_12005462	12P	12.0055	-0.0001	5.1918	9.0555e-06	0.104	AA
PODW	pLARmEB	SCM002823.1_68308109	12P	68.3081	-0.1892	11.0853	4.485	0.02	CC
PODW	ISIS EM-BLASSO	SCM002820.1_134552188	9P	134.552	-0.0192	3.5494	0.8983	0.044	AA
TYL	mrMLM	SCM002816.1_197903841	5P	197.904	0.0855	3.386	9.3575	0.313	AA
TYL	mrMLM	SCM002821.1_199355619	10P	199.356	-0.2519	6.9649	29.1037	0.0569	CC
TYL	FASTmrMLM	SCM002812.1_297275858	1P	297.276	-1.5075e-05	3.3367	3.6968e-07	0.244	CC
TYL	FASTmrMLM	SCM002812.1_297277720	1P	297.278	-0.0335	3.5649	1.8621	0.212	TC
TYL	FASTmrMLM	SCM002813.1_36756187	2P	36.7562	-0.109	3.2572	12.0903	0.1	CC
TYL	FASTmrMLM	SCM002817.1_28144045	6P	28.144	-0.1302	10.4698	23.5556	0.144	AT
TYL	FASTmrMLM	SCM002819.1_1567978	8P	1.56798	-0.0259	3.3083	1.0273	0.296	TT
TYL	FASTmrMLM	SCM002820.1_237750269	9P	237.75	0.0617	6.3643	6.3951	0.468	TA
TYL	FASTmrMLM	SCM002821.1_190500764	10P	190.501	0.0379	4.6981	2.0603	0.284	AA
TYL	FASTmrEMMA	SCM002818.1_9287789	7P	9.28779	-1.7898e-05	3.8229	6.9668e-08	0.14	GG
TYL	FASTmrEMMA	SCM002819.1_125764434	8P	125.764	0.1606	3.3385	11.0161	0.384	CC
TYL	FASTmrEMMA	SCM002819.1_150379580	8P	150.38	0.0953	3.0382	3.8985	0.38	TT
TYL	pLARmEB	SCM002815.1_6782032	4P	6.78203	0.0775	4.7068	3.0077	0.196	AA
TYL	pLARmEB	SCM002818.1_213106310	7P	213.106	0.0436	5.9268	1.2385	0.316	AA
TYL	pLARmEB	SCM002820.1_238742688	9P	238.743	-0.0561	4.7831	1.8377	0.288	AA
TYL	ISIS EM-BLASSO	SCM002821.1_98580652	10P	98.5807	-0.0009	3.6267	0.0009	0.412	GT
TYL	ISIS EM-BLASSO	SCM002821.1_187634315	10P	187.634	0.087	5.0681	3.5538	0.08	TT
