# Supplementary material for: Association mapping integrated with image-based phenomics identifies SNPs and candidate genes underpinning fruit morphology and development in chile pepper (Capsicum annum L.)
Source: G3 (Bethesda). 2026 May 2;16(7):jkag116. doi: 10.1093/g3journal/jkag116 (PMC13334168; doi:10.1093/g3journal/jkag116)
Supplement: jkag116_Supplementary_Data [file jkag116_supplementary_data.zip › Table_S1_G3-2026-406773.xlsx]

## Sheet: S1
Table S1. Best linear unbiased prediction, population type, and population structure clusters in CAMP
SN	24C No.	Name	GBS No.	MAXH	MAXW	WMH	HMW	CURH	PER	Area	Yield	PODW	Cluster	Population type	Pod type
1	24C41	NuMex Big Jim	GBS001	12.8	3.39	2.26	11.76	13.01	31.36	25.68	1.56	0.24	4	Cultivar	New Mexican
2	24C42	Sandia	GBS002	13.6	3.71	2.52	12.36	14.21	35.09	29.46	1.62	0.23	4	Cultivar	New Mexican
3	24C44	NuMex Sunset	GBS004	10.9	3.13	1.89	9.81	11.35	27.04	18.54	1.61	0.19	4	Cultivar	New Mexican
4	24C45	NuMex Sunrise	GBS005	10.74	2.89	1.86	9.65	11.09	26.09	17.6	1.49	0.19	4	Cultivar	New Mexican
5	24C46	NuMex Conquistador	GBS006	11.01	3.64	2.58	10.14	11.62	29.36	24.64	1.52	0.31	4	Cultivar	New Mexican
6	24C47	NuMex R Naky	GBS007	10.47	3.39	2.11	9.17	10.97	26.86	20.1	1.75	0.22	4	Cultivar	New Mexican
7	24C48	NM Heritage 6-4	GBS008	10.72	4.02	2.29	9.53	11.62	29.41	22.04	1.52	0.25	4	Cultivar	New Mexican
8	24C49	Espanola Improved	GBS010	10.49	3.19	2.12	9.63	10.84	26.17	20.1	1.46	0.19	4	Cultivar	New Mexican
9	24C50	Rio Grande 21	GBS013	12.95	4.18	2.23	11.76	13.89	34.71	25.94	1.72	0.26	4	Cultivar	New Mexican
10	24C51	NuMex SunBurst	GBS014	5.38	1.53	1.05	4.77	5.5	13.09	5.58	NA	NA	2	Cultivar	de Árbol
11	24C52	NuMex Sunglo	GBS015	6.22	1.52	0.98	5.53	6.29	14.66	6.11	1.32	0.1	4	Cultivar	de Árbol
12	24C53	NuMex Sweet	GBS017	12.08	3.23	2.09	10.77	12.53	30.39	22.45	1.73	0.22	4	Cultivar	New Mexican
13	24C54	NuMex Joe E. Parker	GBS018	10.82	3.62	2.29	9.34	11.25	27.82	21.48	1.64	0.26	2	Cultivar	New Mexican
14	24C55	NuMex Mirasol	GBS019	5.07	1.72	1.29	4.68	5.14	12.63	6.21	1.21	0.09	2	Cultivar	Mirasol
15	24C56	NuMex Primavera	GBS020	5.67	2.38	2.1	5.55	5.79	15.02	10.23	2.02	0.14	2	Cultivar	Jalapeño
16	24C57	NuMex Pinata	GBS021	5.58	2.31	1.98	5.38	5.7	14.61	9.73	1.27	0.13	1	Cultivar	Jalapeño
17	24C58	NuMex Nematador	GBS022	14.67	4.61	1.51	10.02	15.39	37.03	20.63	1.4	0.17	2	Cultivar	Cayenne
18	24C59	NuMex Jalmundo	GBS029	6.29	3.33	3.03	6.06	6.47	17.94	15.23	1.45	0.14	4	Cultivar	Jalapeño
19	24C60	NuMex Heritage Big Jim	GBS031	12.22	5.22	2.43	9.81	13.3	32.72	28.07	1.36	0.26	4	Cultivar	New Mexican
20	24C61	NuMex 6-4	GBS032	12.36	2.88	2.17	11.48	12.66	29.85	22.48	1.47	0.16	2	Cultivar	New Mexican
21	24C62	NuMex Vaquero	GBS033	6.07	2.07	1.77	5.86	6.17	15.18	9.34	1.43	0.1	2	Cultivar	Jalapeño
22	24C63	NuMex Las Cruces	GBS034	9.9	3.15	1.85	8.49	10.35	24.81	16.05	1.71	0.19	2	Cultivar	Cayenne
23	24C64	NuMex Veterans Day	GBS040	3.23	1.67	1.47	3.12	3.42	9.47	4.5	1.32	0.08	4	Cultivar	Ornamental
24	24C65	NuMex Vince Hernandez	GBS047	11.79	3.28	1.96	10.38	12.34	29.87	19.74	1.62	0.18	4	Cultivar	New Mexican
25	24C66	Sabroso	GBS048	10.91	4.27	2.12	9.86	11.88	28.96	22.17	1.46	0.22	2
26	24C67	NuMex Lotalutein	GBS050	6.24	1.79	1.38	5.83	6.33	15.15	7.83	1.52	0.11	4	Cultivar	Serrano
27	24C68	Floral Gem	GBS056	5.93	2.84	1.87	5.63	6.21	17.28	11.05	1.39	0.11	2	Cultivar	Wax
28	24C69	Chilehuacle Orange	GBS057	5.97	3.29	2.22	5.41	6.67	19.68	12.38	1.33	0.16	2	Cultivar
29	24C70	Tipo Ancho	GBS058	4.95	3.15	2.64	4.75	5.38	15.77	11.46	1.36	0.1	4	Cultivar	Poblano
30	24C71	Pasilla Salvaterra	GBS059	10.03	2.39	1.38	9.07	10.57	27.65	13.55	1.3	0.14	2	Cultivar	Pasilla
31	24C72	Criollo de Morelos 334	GBS061	10.03	2.39	1.38	9.07	10.57	27.65	13.55	1.26	0.1	4	landrace	Piquin type
32	24C73	Esmerelda Ancho	GBS063	6.3	3.17	2.68	6.01	6.58	18.07	14.39	1.43	0.17	2	Cultivar	Ancho
33	24C74	Costeno Amarillo 10988	GBS223	6.36	1.54	1.1	5.94	6.33	14.79	6.71	1.43	0.13	4	Cultivar
34	24C75	Corcel cult box	GBS227	9.06	3.99	3.23	8.27	9.53	26.15	24.92	1.56	0.29	2
35	24C76	TAM Jalapeno	GBS267	6.36	1.54	1.1	5.94	6.33	14.79	6.71	1.64	0.13	2	Cultivar	Jalapeno
36	24C77	Early Jalapeno	GBS268	4.74	2.39	2.13	4.72	4.76	12.93	9.09	1.58	0.14	2	Cultivar	Jalapeno
37	24C78	Jalapeno M	GBS269	5.05	2.21	1.95	5.03	5.08	13.34	8.99	1.61	0.15	4		Jalapeno
38	24C79	Mulato	GBS272	4.97	1.18	1.04	4.63	4.92	11.37	4.85	1.57	0.1	2	Cultivar	poblano
39	24C80	Shishito	GBS273	7.32	1.92	1.36	6.71	7.45	17.68	9.17	1.46	0.11	2	Cultivar
40	24C81	16C-469	GBS280	7.55	1.87	1.4	6.99	7.57	17.41	9.51	1.5	0.13	4
41	24C82	18C-499	GBS282	13.07	3.98	1.96	11.65	13.52	32.54	25.98	1.55	0.25	2
42	24C83	Turnpike	GBS283	4.63	4.06	3.72	4.3	5.26	18.23	13.89	1.48	0.58	2	Cultivar	bell pepper
43	24C84	Camelot	GBS284	8.11	5.39	4.82	7.48	9.26	29.06	29.58	1.67	0.66	2	Cultivar	bell pepper
44	24C85	15C425	GBS296	4.32	2.24	2.07	4.36	4.34	11.94	7.93	1.23	0.12	2
45	24C86	15C426	GBS297	4.09	1.91	1.72	4.09	4.09	10.62	6.32	1.23	0.11	4
46	24C87	10548	GBS299	11.32	3.66	2.16	10.48	12.13	31.25	23.68	1.46	0.32	2
47	24C88	15C427	GBS298	4.6	2.07	1.97	4.65	4.61	11.88	7.65	1.75	0.11	2
48	24C89	10690	GBS300	5.26	1.26	0.96	4.95	5.32	12.27	4.83	1.14	0.09	1
49	24C91	20C237	GBS324	10.93	3.59	1.75	8.96	11.51	27.42	16.83	1.56	0.14	1	Breeding line	Cayenne
50	24C92	20C238	GBS325	13.65	2.61	1.73	12.59	13.83	32.62	20.78	1.88	0.17	1	Breeding line	Cayenne
51	24C93	20C239	GBS326	10.57	2.43	1.95	10.06	10.83	25.86	17.66	1.98	0.21	1	Breeding line	Cayenne
52	24C94	20C240	GBS327	11.5	3.03	1.73	10.52	11.7	28.69	17.19	1.75	0.14	1	Breeding line	Cayenne
53	24C95	20C241	GBS328	12.68	3.47	2	10.68	13.35	32.32	21.19	1.59	0.16	1	Breeding line	Cayenne
54	24C96	20C243	GBS330	12.37	3.12	2.06	11.83	12.67	31.58	23.1	1.92	0.23	1	Breeding line	Cayenne
55	24C97	20C244	GBS331	12.89	3.71	2.52	11.4	13.25	31.33	28.07	1.57	0.35	1	Breeding line	Cayenne
56	24C98	20C245	GBS332	14.03	3.52	2.26	12.42	14.27	33.3	27.56	1.34	0.3	1	Breeding line	Cayenne
57	24C99	20C249	GBS334	11.78	3	1.62	9.87	12.14	28.67	17.31	1.66	0.18	1	Breeding line	Cayenne
58	24C100	20C265-Milder Big Jem	GBS341	11.96	4.22	2.38	10.23	12.68	31.28	25.83	1.53	0.32	1	Breeding line
59	24C101	20C299-Milder Big Jem	GBS359	12.94	4.01	2.01	10.21	13.71	34.81	23.74	1.54	0.28	1	Breeding line
60	24C102	Permagreen	GBS360	6.78	2.54	2.31	6.51	7.12	18.84	13.47	1.65	0.22	1	Breeding line	bell pepper
61	24C103	20C309	GBS367	9.42	3.3	1.62	7.79	9.98	24.12	14.61	1.27	0.17	1	Breeding line	Paprika
62	24C104	20C314	GBS369	10.45	2.94	2.21	9.78	10.65	25.56	21.3	1.58	0.2	1	Breeding line	Paprika
63	24C106	20C344	GBS372	11.09	4.95	2.31	8.37	12.04	29.85	23.68	1.72	0.29	1	Breeding line
64	24C107	20C345	GBS373	12.1	3.19	1.85	11.08	12.34	30.64	20.44	1.47	0.23	1	Breeding line
65	24C108	20C346	GBS374	13.2	3.07	1.76	12.3	13.45	32.76	22.67	1.54	0.26	1	Breeding line
66	24C109	Mesilla	GBS636	11.92	4.4	1.67	9.5	13.2	33.7	19.89	1.57	0.19	1	Cultivar	Cayenne
67	24C110	Doblon	GBS638	12.33	3.04	2.15	11.31	12.52	29.14	24.29	1.49	0.34	1	Cultivar	Sweet Banana
68	24C111	Devil	GBS640	6.54	1.7	1.46	6.17	6.61	15.35	8.46	1.63	0.11	3	heirloom
69	24C112	NMCA10041	GBS641	3.2	1.11	0.92	2.88	3.25	7.78	3.11	1.28	0.08	3	Breeding line
70	24C113	NMCA10057	GBS642	6.43	3.61	2.76	5.76	7.07	20.15	15.67	1.39	0.17	3	Breeding line
71	24C114	NMAC10150	GBS644	11.94	3.9	1.92	10.87	12.58	30.15	22.16	1.54	0.24	3	Breeding line
72	24C116	NMCA10406	GBS646	6.04	2.27	2.06	5.77	6.14	15.67	10.31	2.72	0.14	3	Breeding line
73	24C118	NMCA10509	GBS648	4.24	1.76	1.4	4.05	4.3	11.09	5.43	1.46	0.1	3	Breeding line
74	24C120	NMCA11151	GBS650	10.13	3.12	2.06	9.48	10.37	26.06	18.92	1.01	0.13	3	Breeding line
75	24C121	NMCA11295	GBS653	6.45	2.37	2.02	6.05	6.62	17.09	10.73	1.26	0.13	3	Breeding line
76	24C122	NMCA11322	GBS654	11.01	4	3.03	10.66	11.34	29.61	30.97	1.9	0.46	3	Breeding line
77	24C124	NMCA11331	GBS656	4.78	1.31	1.01	4.47	4.83	11.63	4.6	1.41	0.08	3	Breeding line
78	24C125	18C490	GBS669	13.71	3.22	2.18	12.62	13.84	32.68	27.43	NA	NA	3
79	24C126	18C494	GBS670	10.03	5.38	2.55	7.81	11.33	29.61	23.82	1.37	0.27	3
80	24C127	18C498	GBS671	11.63	4.79	2.43	9.32	12.61	30.85	26.44	1.33	0.31	3
81	24C128	18C500	GBS672	12.7	3.36	2.17	11.62	12.87	30.49	26.18	1.68	0.26	3
82	24C129	18C511	GBS673	11.33	5.39	2.47	9.36	12.81	33.84	26	1.31	0.29	3
83	24C130	Machete	GBS863	10.64	3.37	2.19	8.89	11.08	26.1	20.13	1.51	0.26	3	Cultivar	New Mexican
84	24C131	RK3-35	GBS866	9.95	3.33	2.69	9.15	10.27	27.08	22.62	2.24	0.32	3	Cultivar	New Mexican
85	24C132	AZ-88	GBS873	10.83	4.14	2.09	9.31	11.76	29.6	21.71	1.44	0.19	3
86	24C133	Sahuaro	GBS874	9.89	3.85	2.33	8.67	10.51	26.93	20.43	1.66	0.24	3	Cultivar	Anaheim
87	24C134	Meteor	GBS875	7.84	2.67	2.31	7.43	8	19.88	15.5	NA	NA	3	Cultivar	jalapeno
88			GBS880	12.68	4.04	11.37	2.49	13.16	32.39	27.96	NA	NA	3
89	24C136	Santa Fe Grande	GBS881	5.72	2.23	1.73	5.32	5.85	15.01	8.96	1.71	0.13	3	heirloom	wax-type
90	24C137	Sopron	GBS882	12.05	3.24	2.68	11.35	12.16	28.74	28.07	1.62	0.29	3	Cultivar	banana-type
91	24C138	Arapaho	GBS883	11.31	2.69	1.73	9.72	11.54	26.69	17.38	1.42	0.25	3	Cultivar	Cayenne
92	24C139	Ancho Allende	GBS884	7.95	3.48	2.19	7.06	8.98	26.57	15.25	1.71	0.28	3	Cultivar	Poblano
93	24C140	Ganador	GBS885	6.49	2.77	2.48	6.17	6.58	17.41	13.65	1.41	0.19	3	Cultivar
94	24C141	10184 – Mallorca Paprika	GBS887	6.4	2.34	1.66	5.77	6.54	16.62	9.6	1.53	0.11	3	Cultivar	New Mexican
95	24C142	10856 – Guajillo, Mojave	GBS888	4.53	2.27	1.71	4.31	4.67	12.58	7.34	1.47	0.1	3	Cultivar	Mirasol
96	24C143	10884 – Guajillo, Redwood	GBS889	2.71	1.9	1.71	2.62	3.14	9.73	4.19	1.62	0.09	3	Cultivar	Mirasol
97	24C144	1334 – Guajillo, J Lytle	GBS890	10.21	2.61	1.86	9.37	10.43	25.75	16.43	2.27	0.18	3	Cultivar	Mirasol
98	24C147	Pasilla Apaseo 10162 (104)	GBS894	7.58	1.94	1.4	7.12	7.72	18.67	9.6	1.67	0.11	3		Pasilla
99	24C150	Mulato 10046	GBS897	5.84	2.62	1.96	5.4	6.15	16.92	10.53	1.26	0.11	3		Poblano
100	24C152	UF 15 10146	GBS899	8.63	3.23	2.38	8.09	9.11	22.83	17.01	1.6	0.14	3	Breeding line
101	24C153	Barker's Hot	GBS900	10.72	2.6	1.74	9.67	10.95	26.23	16.74	1.65	0.18	3	Cultivar	New Mexican
102	24C154	Lumbre	GBS901	10.82	2.73	1.93	9.92	11.18	28.16	18.62	1.95	0.21	3	Cultivar	New Mexican
103	24C155	E91-1	GBS902	11.99	3.21	2.55	11.36	12.4	31.82	25.53	1.66	0.36	3
104	24C156	B-18	GBS903	9.85	2.91	1.96	9.18	10.31	26.17	17.1	1.53	0.18	3	Cultivar
105	24C157	Pimiento L	GBS904	7.04	4.81	4.07	6.62	7.64	22.24	23.42	1.75	0.34	3	Cultivar	bell pepper
106	24C158	Pimiento	GBS905	5.83	3.51	2.96	5.41	6.11	17.26	14.57	1.54	0.25	3	Cultivar	bell pepper
107	24C159	Durkee Cayenne	GBS908	10.97	3.72	1.94	8.87	11.48	28.41	19.24	1.68	0.23	3	Cultivar	cayenne
108	24C160	Anaheim - 10178	GBS909	11.76	3.46	2	10.35	12.23	29.49	20.14	1.5	0.17	3
109	24C161	Hungarian Sweet – 10188	GBS910	8.54	2.74	2.13	7.84	8.74	21.39	15.77	1.53	0.12	3	Cultivar	banana-type
110	24C162	Greygo – 10577	GBS911	10.36	2.94	2.41	9.67	11.01	28.27	20.21	1.45	0.18	3	Cultivar	bell pepper
111	24C163	Godfathers Pizza – 10855	GBS912	2.36	1.75	1.51	2.26	2.58	7.59	3.58	1.4	0.09	3
112	24C164	Onza – 10987	GBS913	3.99	1.54	1.28	3.77	4.11	10.42	4.82	1.31	0.09	3	Cultivar	blocky
113	24C166	AZ 8 – 11214	GBS915	8.91	2.94	1.93	8.35	9.28	23.59	16.12	1.4	0.16	3
114	24C167	Fresno	GBS916	6.1	2.61	2.03	5.65	6.29	16.59	11.14	1.57	0.13	3	Cultivar	jalapeno
115	24C168	Yellow Wax	GBS917	8.17	2.51	1.85	7.57	8.28	20.2	13.52	1.4	0.17	3	Cultivar	banana-type
116	24C169	Desparado	GBS918	11.89	2.86	1.94	11.18	12.07	28.79	20.91	1.53	0.22	3	Cultivar	New Mexican
117	24C170	Camedoro	GBS919	12.05	3.87	3.07	10.51	12.42	30.4	28.74	1.49	0.26	3	Cultivar	habanero
118	24C171	Spitfire	GBS920	13.78	3.97	2.25	12.58	14.31	34.52	27.33	1.79	0.28	3	Cultivar	Anaheim
119	24C173	Garden Salsa	GBS922	8.35	3.19	1.66	7.08	8.85	20.38	13.27	1.53	0.16	3	Cultivar	Cayenne
120	24C174	AZ-20	GBS923	10.49	3.17	1.93	9.72	10.85	26.62	19.53	1.94	0.25	3
121	24C175	Jalacho	GBS924	6.15	2.7	2.36	5.91	6.18	15.33	12.98	1.72	0.14	3	Cultivar	Jalapeno
122	24C176	Rattlesnake	GBS925	13.49	3.52	2.43	12.34	13.47	31.39	28.76	1.71	0.28	3	Cultivar	New Mexican
123	24C177	Mosco	GBS926	7.22	2.48	1.58	6.45	7.27	16.95	10.73	1.28	0.16	3	Cultivar	Mirasol
124	24C178	Ms Junie	GBS927	14.38	3.21	2.34	13.19	14.39	33	28.98	1.91	0.24	3	Cultivar	New Mexican
125	24C179	Fushimi 10915	GBS928	8.17	2.02	1.25	6.97	8.12	18.34	9.05	1.3	0.1	3	Cultivar	Cayenne
126	24C180	Mexican Long Green 11123	GBS929	6.73	2.45	2.13	6.46	6.78	16.1	12.25	1.49	0.11	3	Cultivar	New Mexican
127	24C181	Cajun 1 10616	GBS931	12.64	3.03	1.43	10.46	12.76	29.2	16.67	1.72	0.14	3
128	24C182	Stuffer 10723	GBS932	9.52	2.69	1.85	8.85	9.69	24.01	15.84	1.65	0.2	3
129	24C184	PX 207 11308	GBS934	5.66	2.67	2.28	5.43	5.79	14.7	11.38	1.57	0.15	3
