# Supplementary material for: Association mapping integrated with image-based phenomics identifies SNPs and candidate genes underpinning fruit morphology and development in chile pepper (Capsicum annum L.)
Source: G3 (Bethesda). 2026 May 2;16(7):jkag116. doi: 10.1093/g3journal/jkag116 (PMC13334168; doi:10.1093/g3journal/jkag116)
Supplement: jkag116_Supplementary_Data [file jkag116_supplementary_data.zip › Table_S2_G3-2026-406773.xlsx]

## Sheet: S2
Table S2. Genome-Wide Summary of Marker Density, Linkage Disequilibrium, and Allelic Diversity Parameters
Chromosome	No. of markers	Total length (Mb)	Marker density (SNP/Mb)	Total no. of intrachromosomal pairs	Ave. r2 of all pairs	Ave distance of all pairs (Mb)	No. of intrachromosomal pairs in significant LD	Percentage of significant pairs	Ave. r2 of pairs in significant LD	Ave distance of pairs in significant LD (Mb)	No. of pairs in complete LD2	Ave distance of pairs in complete LD (Mb)	Ave. r2 of pairs in complete LD	Minor allele frequency (MAF)	Major allele frequency (MnAF)	Observed heterozygosity (Ho)	Expected heterozygosity (He)	Polymorphic Information Content (PIC)
P1	4387	300.98	14.5757	218076	0.137781	1.75693	32930	15.1002	0.0817434	1.72008	76035	1.93791	0.200044	0.221374	0.769746	0.0794571	0.299915	0.261719
P2	3941	163.944	24.0388	195776	0.122163	1.0338	31822	16.2543	0.0735707	0.979901	64401	1.11251	0.176264	0.226356	0.763562	0.0669008	0.305433	0.267852
P3	5319	261.373	20.3503	264676	0.118981	1.25612	40697	15.3762	0.0766789	1.13847	85802	1.37583	0.176063	0.222259	0.768072	0.0664966	0.300633	0.26348
P4	2720	215.693	12.6105	134726	0.125395	2.03798	19968	14.8212	0.0786605	1.96714	48608	2.33118	0.177506	0.219098	0.772876	0.0751551	0.29727	0.257887
P5	2669	217.212	12.2875	132176	0.117733	2.09386	18158	13.7377	0.083845	2.11447	43744	2.45778	0.172259	0.220118	0.771716	0.0891076	0.298199	0.258512
P6	3967	219.369	18.0837	197076	0.118156	1.41758	30530	15.4915	0.0843993	1.34474	70277	1.36598	0.161015	0.219554	0.770789	0.0816659	0.29697	0.260577
P7	2687	222.083	12.0991	133076	0.115975	2.12176	21317	16.0187	0.0802735	2.058	44692	2.21507	0.162986	0.226439	0.765278	0.0685593	0.306002	0.264327
P8	3658	153.297	23.8622	181626	0.113632	1.0743	29077	16.0093	0.0763045	0.978501	57254	1.36162	0.163574	0.224288	0.766916	0.073514	0.303237	0.263979
P9	2778	238.763	11.635	137626	0.139241	2.20935	21571	15.6736	0.0755697	2.26065	53683	2.31005	0.198128	0.210721	0.781132	0.0595949	0.291659	0.254917
P10	2929	205.713	14.2383	145176	0.111567	1.80275	22933	15.7967	0.0767053	1.74693	45215	2.00523	0.154907	0.225328	0.765405	0.0781063	0.306638	0.267422
P11	2529	220.243	11.4828	125176	0.112401	2.23843	19688	15.7283	0.0760224	2.25131	39869	2.35724	0.163952	0.22316	0.768157	0.0653729	0.303869	0.264199
P12	3125	229.928	13.5912	154976	0.108439	1.89042	24514	15.8179	0.0781986	1.69592	52661	1.69592	0.154555	0.225021	0.765825	0.0758475	0.305232	0.266083
The whole genome	40709	2648.6	15.74	2020162	0.12	1.74	313205		0.08	1.69	682241	1.88	0.17
1 Pairs in significant LD are those pairs with P < 0.05.
2 Pairs in complete LD are those pairs with D=1.0.
