# Supplementary material for: Association mapping integrated with image-based phenomics identifies SNPs and candidate genes underpinning fruit morphology and development in chile pepper (Capsicum annum L.)
Source: G3 (Bethesda). 2026 May 2;16(7):jkag116. doi: 10.1093/g3journal/jkag116 (PMC13334168; doi:10.1093/g3journal/jkag116)
Supplement: jkag116_Supplementary_Data [file jkag116_supplementary_data.zip › Table_S4_G3-2026-406773.xlsx]

## Sheet: candidate genes
Table S4. Candidate genes for the SNP markers and their potential biological functions for C. annuum.
SNP Marker	Associated trait	Chromosome	Gene ID	Start (bp)	End (bp)	Description	Biological Process	Data Base
SCM002812.1_4332090	ARA	1P	T459_00299	4430825	4438682	Glutamate--cysteine ligase	regulates flower development by influencing flowering time	NCBI
SCM002812.1_10016804	WHM	1P	T459_00542	9874605	9877687	YABBY4	multicellular organism development , developmental process, regulation of shoot apical meristem development, fruit development, regulation of leaf development	Ensembl Plants
SCM002812.1_10016804	WHM	1P	T459_00543	9953723	9957380	Monocopper oxidase-like protein SKS2	enables copper ion binding	NCBI
SCM002812.1_10016804	WHM	1P	T459_00544	9996459	10011530	Acid beta-fructofuranosidase	beta-fructofuranosidase activity	NCBI
SCM002812.1_10016804	WHM	1P	T459_00545	10012807	10015192	Trehalose-phosphate phosphatase	enables trehalose-phosphatase activity	NCBI
SCM002812.1_10016804	WHM	1P	T459_00546	10036869	10037759	Protein INAPERTURATE POLLEN1	enables sequence-specific DNA binding	NCBI
SCM002813.1_128055464	MAXH	2P	T459_05055	128023529	128031082	Protein ROOT HAIR DEFECTIVE 3-like protein	enables GTPase activity	NCBI
SCM002819.1_141703660	ARA	8P	T459_22323	141556593	141561550	Sugar transporter ERD6-like	involved_in carbohydrate transport	NCBI
SCM002813.1_100038915	CURH	2P	T459_04645	100132709	100145208	Cyclin-B2-4	cell division, mitotic cell cycle phase transition , cyclin-dependent protein serine/threonine kinase regulator activity	Ensembl Plants
SCM002813.1_100038915	CURH	2P	T459_04646	100145333	100147584	COBRA-like protein	plant-type cell wall cellulose biosynthetic process	NCBI
SCM002814.1_252103722	MAXH	3P	T459_09747	252011282	252028266	Cell division cycle protein 27-like protein B	metaphase/anaphase transition of mitotic cell cycle	Ensembl Plants
SCM002812.1_272052302	PODW	1P	T459_03488	271924387	271932786	Cysteine synthase, chloroplastic/chromoplastic	pollen tube growth	Ensembl Plants
SCM002817.1_10698796	PODW	6P	T459_15983	10753142	10755504	FRIGIDA-like protein 3	flower development	Ensembl Plants
SCM002822.1_17121500	PODW	11P	T459_27155	17192378	17197281	putative methyltransferase PMT5	methylation	Ensembl Plants
SCM002823.1_12005462	PODW	12P	T459_29447	12058548	12062392	Auxin-responsive protein SAUR65	response to auxin	Ensembl Plants
